# Supplementary material for: Isolation and Identification of Bone Marrow Mesenchymal Stem Cells from Forest Musk Deer
Source: Animals (Basel). 2022 Dec 20;13(1):17. doi: 10.3390/ani13010017 (PMC9817501; doi:10.3390/ani13010017)
Supplement: Supplementary file 1 [file animals-13-00017-s001.zip]

Archive with 1 entries (1 files):
- animals-2032793-supplementary.pdf
